# Supplementary material for: Autonomous Quadcopter Landing on a Moving Target
Source: Sensors (Basel). 2022 Feb 1;22(3):1116. doi: 10.3390/s22031116 (PMC8840397; doi:10.3390/s22031116)
Supplement: Supplementary file 1 [file sensors-22-01116-s001.zip]

Archive with 1 entries (1 files):
- Supplementary_video/Landing_video_Dec2021.mp4
